# Supplementary material for: Numerical and Experimental Study of Colored Magnetic Particle Mapping via Magnetoelectric Sensors
Source: Nanomaterials (Basel). 2023 Jan 14;13(2):347. doi: 10.3390/nano13020347 (PMC9865076; doi:10.3390/nano13020347)
Supplement: Supplementary file 1 [file nanomaterials-13-00347-s001.zip]

Archive with 1 entries (1 files):
- nanomaterials-2155661-supplementary.pdf
